# Supplementary material for: Assessment of Genetic Diversity in Quinoa Landraces Cultivated in the Ecuadorian Highlands Since the Early 1980s
Source: Plants (Basel). 2025 Feb 20;14(5):635. doi: 10.3390/plants14050635 (PMC11902158; doi:10.3390/plants14050635)
Supplement: Supplementary file 1 [file plants-14-00635-s001.zip]

Archive with 1 entries (1 files):
- plants-3465014-supplementary.pdf
